# Supplementary material for: Psoriasiform Inflammation Is Associated with Mitochondrial Fission/GDAP1L1 Signaling in Macrophages
Source: Int J Mol Sci. 2021 Sep 27;22(19):10410. doi: 10.3390/ijms221910410 (PMC8508735; doi:10.3390/ijms221910410)
Supplement: Supplementary file 1 [file ijms-22-10410-s001.zip]

Archive with 1 entries (1 files):
- ijms-1396279-supplementary.pdf
